# Supplementary material for: Nuclear and mitochondrial DNA editing in human cells with zinc finger deaminases
Source: Nat Commun. 2022 Jan 18;13:366. doi: 10.1038/s41467-022-27962-0 (PMC8766470; doi:10.1038/s41467-022-27962-0)
Supplement: Supplementary file 4 — Source Data [file 41467_2022_27962_MOESM4_ESM.xlsx]

## Sheet: 1c,S1
Figure 1c, Supplementary figure 1. Base editing frequencies of ZFDs in the pTarget library.
	linker 2AA								linker 16AA								linker 32AA
	Left-G1333-N + Right-G1333-C		Left-G1333-C + Right-G1333-N		Left-G1397-N + Right-G1397-C		Left-G1397-C + Right-G1397-N		Left-G1333-N + Right-G1333-C		Left-G1333-C + Right-G1333-N		Left-G1397-N + Right-G1397-C		Left-G1397-C + Right-G1397-N		Left-G1333-N + Right-G1333-C		Left-G1333-C + Right-G1333-N		Left-G1397-N + Right-G1397-C		Left-G1397-C + Right-G1397-N		pTarget only
Spacer length (bp)	replicate 1	replicate 2	replicate 1	replicate 2	replicate 1	replicate 2	replicate 1	replicate 2	replicate 1	replicate 2	replicate 1	replicate 2	replicate 1	replicate 2	replicate 1	replicate 2	replicate 1	replicate 2	replicate 1	replicate 2	replicate 1	replicate 2	replicate 1	replicate 2	replicate 1	replicate 2
1	0.744091	0.766518	0.678332	0.608779	0.690343	0.728251	0.754443	0.697318	0.648445	0.672919	0.598718	0.732656	0.935755	0.582231	0.796076	0.749637	1.11253	0.878373	0.750838	0.930721	0.833902	0.559837	0.840336	0.838574	0.612878	0.600733	C/G to non-C/G frequency (%)
2	0.601849	0.6229	0.739864		0.542299	0.6561	0.644641	0.787345	0.822763	0.644446	0.70261	0.670478	0.807403	0.654879	0.699654	0.770745	0.874139	1.02292	0.803732	0.677385	0.524366	0	0.742034	0.796686	0.599586	0.561798
3	0.965867	0.91256	0.726286	0.604491	0.756295	0.750347	0.726013	0.555646	0.796204	0.825528	0.781316	0.855537	0.855002	0.662196	0.602989	0.847532	0.923724	0.783742	0.921105	0.588235	0.691824	0.684287	0.674687	0.797174	0.731229	0.747012
4	0.999467	0.851815	0.899227	0.881998	0.803344	0.904472	0.741163	0.87598	2.35072	2.06106	0.724731	0.778415	0.721043	0.689427	0.815684	0.833229	1.48391	1.28573	0.997698	0.854292	0.859676	0.84507	0.960769	0.911234	0.749276	0.730531
5	0.846711	0.748179	0.730816	0.939565	0.703945	0.734551	0.81403	0.775844	3.43126	3.28171	0.796128	0.858453	0.844995	0.933252	0.768768	0.822765	2.56462	2.63623	0.729116	0.982909	0.807105	0.878055	0.746796	0.765783	0.840524	0.907775
6	0.852311	0.885131	0.80937	0.670256	1.12874	1.14787	0.877682	0.797857	4.04245	4.51195	0.792819	1.01046	1.45018	1.48851	0.949954	0.867557	3.02035	3.78216	1.21806	1.27437	1.19933	1.42298	1.08022	0.960361	0.890402	0.856209
7	1.31983	1.33902	1.22799	1.28098	2.10874	2.82922	1.32259	1.53277	8.33073	9.43239	5.75116	5.74319	9.86632	8.33395	11.346	10.7658	10.6347	9.99457	8.05588	8.32949	9.42813	8.98975	8.68416	8.9757	1.35997	1.36404
8	1.3102	1.44484	1.3283	1.13164	1.51413	1.3291	1.37459	1.45169	4.17912	5.41269	7.91311	7.18025	11.4224	11.9337	12.3721	12.8255	10.5206	11.3146	8.73892	9.98137	9.67954	11.2702	10.8787	11.5578	1.39956	1.19665
9	1.52138	1.42562	1.13193	1.51196	1.31995	1.23075	1.9951	1.8139	1.78616	1.78582	6.1598	7.18345	11.5513	10.0598	14.8803	13.2414	7.82107	6.8118	10.5772	9.32065	11.4797	9.47368	13.9288	10.9728	1.0209	1.03216
10	1.42183	1.35397	1.14152	0.918501	1.1592	1.32176	1.09775	1.20737	2.23435	1.92858	1.88731	1.62931	12.2645	11.5645	8.09931	7.10414	5.79186	5.3715	7.22875	8.02482	11.3649	12.1143	12.2469	11.8197	0.929221	1.08251
11	1.67186	1.65674	1.46901	1.62198	1.87317	1.70397	1.43147	1.41784	2.29279	2.15807	2.5391	1.97431	6.43374	7.18158	3.19485	4.56642	3.9541	6.22379	5.07069	4.85317	7.62889	8.52359	6.29931	7.55932	1.50765	1.46094
12	1.38413	1.48793	1.24665	1.50608	1.54701	1.33198	1.61581	1.40799	1.95238	1.94418	2.18504	2.74844	6.14591	5.80617	6.22262	6.0318	3.65189	3.63636	4.36283	4.45587	7.91535	7.82049	7.22091	6.98425	1.38214	1.3879
13	1.41212	1.29404	1.07711	1.19462	1.02425	1.23568	1.17735	1.24645	1.64993	1.80452	1.53287	1.56006	10.6101	10.2671	6.24743	7.74615	6.38026	6.11111	4.31627	3.89296	10.0013	10.0923	8.15312	8.7129	1.14058	1.09333
14	1.39835	1.40404	1.1802	1.26616	1.25018	1.30298	1.33219	1.20232	2.83104	2.39768	1.37066	1.28245	6.36552	7.14846	1.58642	1.5246	8.69375	8.31562	5.38658	4.69159	9.03632	9.25047	6.22307	5.54511	1.16812	1.21069
15	1.29765	1.44501	1.48001	1.23178	1.55551	1.58187	1.33577	1.3877	2.05704	1.98999	1.65166	1.69782	3.80554	2.9642	2.64107	2.63004	7.89181	6.98875	6.55163	6.70107	6.99015	5.78838	5.73977	5.16216	1.21507	1.45513
16	1.272	1.58044	1.65157	1.64671	1.80853	1.53745	1.54394	1.31662	1.64762	1.79513	1.61931	2.08668	4.91297	5.62305	5.28447	4.10269	8.04581	7.61451	8.59081	8.31198	9.1098	7.27949	6.07265	5.9538	1.32709	1.33474
17	1.63561	1.59976	1.52642	1.48002	1.49582	1.52666	1.48923	1.3317	2.34172	1.94452	1.82677	1.75559	6.0941	6.77499	4.52787	5.41317	6.43391	6.84119	7.76985	7.95254	7.71588	8.4335	7.98549	8.88057	1.53824	1.30456
18	1.82378	1.52705	1.5558	1.38088	1.53425	1.59185	1.34962	1.46559	2.31011	2.07159	1.76985	1.63142	10.4041	8.39504	3.02461	2.42549	6.43788	4.94259	6.37352	5.81379	9.71958	8.33166	8.55071	7.97207	1.49473	1.27236
19	1.56852	1.62727	1.47855	1.56454	1.55673	1.53718	1.49657	1.59717	2.15403	2.16297	2.28776	2.1461	8.38074	8.08101	3.15944	2.8945	4.23742	4.57621	5.56437	5.75512	8.47775	8.49038	6.83156	6.22951	1.41556	1.47205
20	1.48841	1.57378	1.53846	1.50013	1.38825	1.52245	1.50286	1.6	2.15224	2.13559	2.2676	1.85898	3.48874	3.58542	3.1133	3.2392	2.9104	3.15638	4.28347	3.7492	6.16476	6.26437	5.98047	6.55076	1.52819	1.42218
21	1.84655	2.07796	1.69543	1.72147	1.71671	1.72276	1.5273	1.63419	2.10738	2.13825	2.35018	2.22164	3.91777	3.4952	5.88927	5.82313	3.9947	3.41337	3.99145	3.93086	7.06056	6.09078	10.2785	9.40832	1.60758	1.41176
22	1.3557	1.49382	1.16694	1.31609	1.29568	1.54971	1.39282	1.32139	1.93416	2.37263	1.91843	1.91438	3.03053	2.6465	1.48803	1.78407	5.53665	5.85687	3.40822	2.87586	6.44534	5.40702	7.23277	6.78351	1.24485	1.22862
23	1.5436	1.67358	1.41311	1.39777	1.53642	1.39945	1.60171	1.23457	2.28234	2.23925	2.3525	1.94928	2.09553	2.44533	1.63934	1.55151	5.03765	4.41935	4.29406	4.32969	3.62313	3.30264	3.62139	3.41526	1.39028	1.34384
24	1.53758	1.56723	1.4662	1.25938	1.45487	1.47177	1.52895	1.34653	1.67643	1.38999	1.80811	1.99842	1.79731	1.80638	2.16946	1.59956	4.13646	3.30121	4.76117	5.10583	3.35616	2.68881	3.40622	2.99626	1.27974	1.24759
	linker 5AA								linker 10AA								linker 24AA
	Left-G1333-N + Right-G1333-C		Left-G1333-C + Right-G1333-N		Left-G1397-N + Right-G1397-C		Left-G1397-C + Right-G1397-N		Left-G1333-N + Right-G1333-C		Left-G1333-C + Right-G1333-N		Left-G1397-N + Right-G1397-C		Left-G1397-C + Right-G1397-N		Left-G1333-N + Right-G1333-C		Left-G1333-C + Right-G1333-N		Left-G1397-N + Right-G1397-C		Left-G1397-C + Right-G1397-N		pTarget only
Spacer length (bp)	replicate 1	replicate 2	replicate 1	replicate 2	replicate 1	replicate 2	replicate 1	replicate 2	replicate 1	replicate 2	replicate 1	replicate 2	replicate 1	replicate 2	replicate 1	replicate 2	replicate 1	replicate 2	replicate 1	replicate 2	replicate 1	replicate 2	replicate 1	replicate 2	replicate 1	replicate 2
1	0.776156	0.970125	0.929368	0.792853	1.00652	0.874901	0.767129	0.856073	1.39085	1.0413	0.901892	0.832533	0.647289	1.0611	0.919763	0.915432	1.44225	1.43303	1.15321	1.12384	0.86877	0.890367	1.53134	1.51635	0.934579	0.786198	C/G to non-C/G frequency (%)
2	0.893655	0.879436	0.896674	0.938919	1.03615	0.866032	0.777573	0.991446	1.04822	1.15513	0.977787	0.840677	0.893377	0.798152	0.782355	0.923295	1.25673	1.33124	1.19772	1.09014	0.931205	1.10075	0.88011	0.849389	0.877193	1.05761
3	1.05511	0.978499	1.02511	1.02672	1.10549	1.01923	0.865609	0.997074	1.29725	1.26403	0.97973	1.08708	1.05471	0.776272	1.07654	0.652565	1.07914	1.15909	1.3065	1.0371	1.10309	1.05603	1.17684	1.05665	0.971302	0.836333
4	0.903082	1.1455	1.11789	0.893189	0.94076	1.11517	1.01924	0.862149	3.24205	3.91249	0.991238	0.987508	1.00334	0.942609	0.993058	0.838467	2.46584	2.59573	0.828299	0.996242	0.879567	0.940614	0.925422	1.01215	0.955562	0.827264
5	1.2239	0.924642	0.939208	0.835381	0.973998	0.979585	0.87809	1.0699	3.08387	2.83577	1.00466	0.964961	0.93945	0.875924	0.902456	1.03293	3.00758	2.8783	0.969396	0.863514	0.969758	1.11353	0.853755	0.914584	0.972862	0.826516
6	1.0656	1.09563	1.20398	1.10396	1.47099	1.66942	0.986636	1.02858	3.31839	2.93527	1.16349	1.02058	1.56108	1.50356	1.0415	0.982533	5.24338	4.68689	2.32937	2.46971	2.28077	1.85704	1.72607	1.40882	1.10597	1.0318
7	1.27252	1.0477	1.22854	0.952241	1.31675	1.95379	1.08271	1.03385	4.62791	5.25814	1.8216	1.53423	7.84194	6.87845	5.87472	6.51249	14.3529	13.0023	16.7447	13.1412	16.9629	18.7183	16.4639	16.8511	1.19332	0.992446
8	0.863931	1.07775	0.966532	0.883734	1.17384	1.0491	1.54995	1.47864	1.25082	1.35922	1.47917	1.45435	13.1569	12.9792	9.75257	10.0709	11.1691	10.9171	17.4779	17.6337	19.9828	20.1701	19.7454	18.6582	0.774765	0.898498
9	1.59538	1.06079	1.11292	1.03841	1.22549	1.12473	1.62624	2.32265	1.57075	1.60084	2.44971	1.98951	12.946	13.6479	3.73992	3.52728	5.00742	5.12551	18.3618	18.2429	20.3775	20.4096	18.9045	18.5431	0.837182	0.793209
10	1.47251	1.34035	1.12549	1.36021	1.11041	1.59372	1.5411	1.5981	2.12952	2.55688	1.85468	1.98117	10.4553	9.06672	2.96596	2.85926	4.90993	4.26975	14.1789	13.8943	22.2745	25.5774	19.2811	19.6842	1.27563	1.33766
11	1.52454	1.54	1.40097	1.3854	1.82537	1.75675	1.35145	1.55182	1.6701	1.72228	1.48786	1.36575	2.42449	6.82861	1.5788	2.02193	3.21375	3.12706	5.82442	8.1611	9.12688	11.9269	4.53335	10.2904	1.50442	1.32128
12	1.67526	1.55363	1.3534	1.67568	1.85089	1.39684	1.63386	1.81723	2.20882	1.69856	2.3534	2.08897	7.75925	6.61898	5.12669	4.2909	3.93598	3.67673	9.26233	7.87007	16.3332	16.2836	12.173	12.642	1.55277	1.32415
13	1.11844	1.02646	0.893411	0.986051	1.03601	1.19865	1.28388	1.16776	1.40126	1.30965	0.905285	1.63261	2.97175	2.68099	2.11747	1.86343	6.44188	6.06097	13.0092	11.7705	19.1946	20.1486	16.5833	16.2677	0.978328	1.03634
14	1.43938	1.38548	1.02851	0.889339	1.12333	1.22235	1.21739	1.08868	1.85507	1.9275	1.04012	1.0726	2.33057	2.73774	1.09421	1.30697	10.4323	10.8083	4.01625	4.06271	15.6963	15.8332	8.90389	9.71271	0.989132	1.12015
15	1.43188	1.25659	1.11057	1.05605	1.47962	1.43132	1.27381	1.24058	1.63192	1.44911	1.12503	1.09195	2.87801	2.32558	1.53829	1.45392	8.50269	7.45073	10.7115	9.33249	9.25657	7.86503	7.45624	6.07551	1.26424	1.25388
16	1.68132	1.90393	1.70891	1.92117	2.20994	2.20614	1.70812	2.06034	1.82132	1.60461	1.78135	2.36653	3.51576	2.86283	3.31669	3.34241	7.59494	7.62804	14.5665	13.4693	12.9905	11.9517	10.8986	10.8653	1.30455	1.23785
17	1.87065	1.53961	1.28834	1.57746	2.07531	1.82364	2.0342	2.08902	2.17125	2.12244	1.42256	1.44719	3.96192	4.70935	2.43854	3.07504	4.57806	5.81382	14.247	14.5161	12.7893	15.2378	13.2079	14.5588	1.5342	1.50367
18	1.95213	2.0135	1.51569	1.83815	2.02032	1.88546	1.78136	1.9337	2.52339	2.56541	1.88299	1.92118	5.604	4.11236	2.48719	2.50712	5.2293	5.07183	7.96296	7.18151	18.391	15.7024	13.3326	11.7805	1.85819	1.74239
19	1.63467	1.89402	1.39224	1.59822	1.61381	1.7828	1.66213	1.50646	2.26104	2.12121	1.64964	1.50059	2.3122	2.63952	1.56022	1.77059	3.4981	3.39903	9.79535	9.10091	13.0877	15.5629	7.7555	8.17638	1.51893	1.54194
20	1.42829	1.27618	1.35377	1.39093	1.46277	1.43954	1.61088	1.47932	1.61731	1.68636	1.5394	1.70157	2.73919	2.3306	1.81905	1.65167	2.48997	2.52423	7.81394	6.81469	10.2799	10.821	7.82721	8.17187	1.50408	1.60834
21	1.65823	1.38561	1.39377	1.51919	1.62258	1.63362	1.65332	1.73091	1.96483	1.81666	1.93786	1.76797	2.13339	2.21383	1.81664	1.83925	3.30244	3.05028	11.0999	10.775	10.6851	10.5937	14.656	12.683	1.43017	1.47198
22	2.26004	1.97011	2.0648	1.75795	1.8245	1.93007	1.98913	1.57489	2.47909	2.68871	2.26906	2.09577	2.28188	1.94328	1.88493	1.77493	4.23915	3.88466	4.35241	3.86139	6.95772	7.53245	7.98906	7.3895	1.56415	1.78771
23	2.16673	2.65635	2.31374	2.11436	2.0033	2.11204	1.74004	2.11715	2.47369	2.41335	2.01947	1.77662	2.43085	2.6172	1.97213	2.15487	4.73764	4.31469	7.38033	6.51377	4.60663	5.00031	4.04171	3.69612	1.73118	2.08758
24	1.98043	1.90294	1.68717	1.94517	1.82591	1.97909	1.74317	1.76359	2.27028	2.28908	2.08912	2.32877	2.26286	2.12472	1.79751	2.082	3.18513	3.43867	5.47561	5.40574	2.86643	3.00842	3.05484	3.35059	1.7593	1.75994

## Sheet: 1d,S2
Figure 1d, Supplementary figure 2. Base editing frequencies of ZFDs in the pTarget library.
	Left-24AA-G1397-N												Right-24AA-G1397-C
	Right-2AA-G1397-C		Right-5AA-G1397-C		Right-10AA-G1397-C		Right-16AA-G1397-C		Right-24AA-G1397-C		Right-32AA-G1397-C		Left-2AA-G1397-N		Left-5AA-G1397-N		Left-10AA-G1397-N		Left-16AA-G1397-N		Left-24AA-G1397-N		Left-32AA-G1397-N		pTarget only
Spacer length (bp)	replicate 1	replicate 2	replicate 1	replicate 2	replicate 1	replicate 2	replicate 1	replicate 2	replicate 1	replicate 2	replicate 1	replicate 2	replicate 1	replicate 2	replicate 1	replicate 2	replicate 1	replicate 2	replicate 1	replicate 2	replicate 1	replicate 2	replicate 1	replicate 2	replicate 1	replicate 2
1	0.698795	0.505939	0.839036	0.727819	0.534162	0.566867	0.713764	0.781159	0.68632	0.811605	0.71875	0.633464	0.723504	0.776886	0.702534	0.764236	0.682477	0.925069	0.86336	0.762488	0.68632	0.811605	0.715755	0.656649	0.633293	0.543294	C/G to non-C/G frequency (%)
2	0.570825	0.677899	0.696577	0.671547	0.560028	0.806452	0.689055	0.629899	0.690772	0.705379	0.592736	0.72855	0.674279	0.783069	0.685244	0.547815	0.663198	0.696551	0.693745	0.593349	0.690772	0.705379	0.645766	0.807537	0.61733	0.675805
3	0.955169	0.761601	0.979741	0.792011	0.761342	1.00747	0.939689	0.920079	0.688641	0.829437	0.999167	0.726552	0.818649	0.698052	0.885889	0.750775	0.82183	0.709329	0.909547	1.00134	0.688641	0.829437	0.866528	0.840208	0.813644	0.692802
4	1.02251	0.933072	0.977428	0.662325	1.10294	1.15939	1.116	1.19869	0.909624	1.07245	0.916555	0.915019	1.01998	0.909091	0.935316	0.907188	0.741304	1.0998	1.08427	1.15601	0.909624	1.07245	0.924913	1.04223	0.805998	0.915713
5	0.880896	0.862844	1.01244	0.984501	1.18332	0.885096	0.876588	1.16367	0.953471	0.909006	0.937766	0.88349	0.968703	0.73985	0.918156	1.03296	1.12432	0.8895	0.900233	0.967961	0.953471	0.909006	0.858449	0.972432	0.923163	0.960473
6	1.70427	1.52213	1.56367	1.4281	1.40321	1.68208	1.14879	1.10016	1.3583	1.86706	1.40875	1.39813	0.946832	1.09208	1.14068	1.12218	1.42816	1.75774	1.91353	1.70346	1.3583	1.86706	1.55646	1.48281	0.932425	0.932473
7	10.3365	9.72466	8.36205	8.19911	12.3699	10.777	9.40066	9.749	14.4218	16.1041	10.0536	9.38472	1.88953	1.60706	1.84085	1.82753	9.68103	9.3453	9.52467	9.19215	14.4218	16.1041	8.57036	9.46129	1.53676	1.61835
8	8.62948	9.74843	9.61987	12.3394	12.5458	13.5505	9.98699	11.1439	17.5543	15.8764	8.74878	10.1458	1.55551	1.4128	1.92534	1.74161	12.6471	11.317	9.80991	9.64672	17.5543	15.8764	9.27315	9.99731	1.43302	1.64937
9	4.79845	4.30005	7.06104	6.10764	12.1906	10.3795	10.8536	8.93755	19.7046	19.286	10.5365	8.71438	1.72374	1.92224	2.03121	2.17143	14.4389	14.8143	11.3069	11.1044	19.7046	19.286	10.9429	10.1066	1.40787	1.38666
10	6.21837	6.07892	5.94176	5.87233	7.68561	8.0818	11.3488	11.4516	19.0258	20.4555	13.6194	12.8213	1.62408	1.76035	2.26112	1.8279	14.7248	16.2691	11.5199	11.7337	19.0258	20.4555	9.92614	11.3887	1.41782	1.1852
11	8.34301	7.3893	7.60937	6.89056	7.31216	7.73905	6.26795	6.72138	14.6268	14.6396	10.1135	9.75385	1.8074	1.41913	1.86042	1.4325	12.0903	11.691	9.72514	9.65629	14.6268	14.6396	7.28092	7.37749	1.48401	1.51489
12	6.71689	5.89249	7.23325	7.93773	6.64878	6.42599	5.52167	5.36064	15.2358	14.4914	9.65297	8.14677	1.42578	1.81397	1.68926	1.65039	11.1922	10.5095	9.99159	9.90697	15.2358	14.4914	7.27827	6.27619	1.82013	1.59383
13	3.5279	3.75298	4.23912	4.47454	5.98522	5.24086	11.0823	11.8215	19.7109	19.4168	16.7508	16.1581	1.57511	1.47386	2.03469	2.00449	15.6361	14.0596	8.37607	8.06226	19.7109	19.4168	10.9098	11.2456	1.4461	1.44409
14	3.91596	4.28016	4.02898	3.54571	5.44166	5.91272	8.6446	9.47322	17.9603	16.0509	12.1202	13.4822	1.79759	1.7539	2.26884	2.04187	7.99665	8.85285	9.68173	9.845	17.9603	16.0509	9.51647	10.2437	1.46688	1.40865
15	4.30769	4.0795	5.71308	5.41254	6.18119	5.86089	6.16002	5.46295	12.7501	11.7305	8.73725	9.29831	2.16897	2.10233	2.84261	2.94747	5.39061	5.09294	6.13937	4.96194	12.7501	11.7305	7.50391	7.60902	1.38135	1.34333
16	3.10008	3.20155	5.88435	5.19847	7.48347	7.3458	7.0634	6.88391	13.0709	11.9037	7.90545	7.60978	2.08057	2.03874	2.43627	2.63762	4.33427	4.18653	5.49308	5.74076	13.0709	11.9037	8.5437	7.98732	1.45923	1.60062
17	3.38008	3.67195	5.61414	5.72316	7.11761	6.9114	7.68532	8.23664	11.7339	11.3972	10.9017	10.9517	1.7518	1.71396	2.07311	2.40707	5.4333	5.43075	6.48539	6.8599	11.7339	11.3972	6.65858	6.71468	1.46312	1.39469
18	3.36006	3.17363	3.93671	3.44357	6.39218	6.24337	9.8721	8.94631	15.798	16.7311	13.0628	11.1095	1.98498	1.98425	2.72212	2.85803	10.627	10.0871	10.5058	9.37732	15.798	16.7311	8.69722	8.41222	1.72437	1.88456
19	4.89194	4.20225	4.27271	3.87092	5.54262	4.92747	9.34289	8.76254	14.465	14.4485	12.9572	14.6216	1.57933	1.74497	2.40893	2.08576	10.9907	10.2023	9.55686	9.24596	14.465	14.4485	7.94316	7.36266	1.38661	1.54646
20	2.40947	2.65196	3.92184	3.88713	5.03051	4.39901	4.44704	5.11883	11.4399	11.633	9.95539	11.4828	1.4437	1.52406	1.67376	2.02346	8.00028	9.14609	8.3977	9.0786	11.4399	11.633	6.58956	4.16667	1.46718	1.50049
21	4.17423	3.73885	3.82243	4.33024	5.23861	5.24585	5.14229	4.6488	12.1131	13.0197	7.07971	6.34711	1.90665	1.83855	1.95671	1.96921	7.64533	6.51309	7.25653	6.47347	12.1131	13.0197	8.99667	8.55591	1.4496	1.48938
22	3.55011	3.20964	3.47871	3.16411	3.67734	3.51613	4.29383	3.67309	7.85912	7.73039	6.05538	6.13984	1.54725	1.58238	1.77165	1.86521	5.44466	5.2207	5.06104	4.9967	7.85912	7.73039	7.63571	8.01812	1.59356	1.66016
23	3.9896	3.57098	3.89046	3.33627	3.41467	3.51626	3.35878	3.19022	4.64945	4.69891	4.8632	5.35646	1.81313	1.74581	1.98668	1.94105	3.36632	3.49757	3.75269	3.91413	4.64945	4.69891	3.81426	4.03513	1.4326	1.72772
24	2.18571	2.07761	2.4624	2.84174	2.58845	2.35984	2.30313	2.15162	4.21547	3.63845	3.71523	3.73444	1.63374	1.63981	2.06151	1.80358	3.18504	2.67808	2.8818	2.65932	4.21547	3.63845	3.34937	2.71518	1.85068	1.41465

## Sheet: 2b,S5
Figure 2b. Base editing frequencies induced by ZFDs at endogenous target sites in HEK 293T cells.
	untreated			Left-G1397-N + Right-G1397-C			Left-G1397-C + Right-G1397-N
	replicate 1	replicate 2	replicate 3	replicate 1	replicate 2	replicate 3	replicate 1	replicate 2	replicate 3
MFAP1 / 8bp	0.616626	0.46711	0.494824	1.51194	1.32916	1.21198	0.975284	0.91902	0.966029	C/G to non-C/G frequency (%)
CCDC28B / 10bp	0.735705	0.806491	0.920846	1.041	1.04897	1.02125	0.971285	0.987798	1.04946
KDM4B / 10bp	0.849747	0.733743	0.928033	1.6194	1.48603	1.41394	1.06414	1.13265	1.11863
NUMBL / 8bp	0.487169	0.454955	0.553807	20.557	19.2009	19.5931	28.7855	26.9388	25.1582
INPP5D-1 / 10bp	1.04354	0.756822	0.914304	7.76438	7.59547	6.84241	7.32508	7.37274	7.96842
INPP5D-2 / 7bp	0.986718	0.951238	0.934264	16.0086	15.1375	14.7219	12.1217	10.5589	9.50196
DVL3 / 9bp	0.44022	0.590595	0.452233	8.68803	7.80715	7.16378	2.92026	2.55454	3.21473
CCR5-1 / 5bp	0.996181	0.914077	0.897638	1.09563	1.31756	1.12974	1.01561	1.19897	1.0934
CCR5-2 / 8bp	1.13307	0.882813	0.896027	1.6767	1.61537	1.5512	2.67556	3.29431	3.25745
TRAC-CC / 11bp	0.796009	1.00082	0.842259	31.8505	30.9731	27.2659	33.1204	32.1525	29.2978
TRAC-NC / 12bp	0.885347	0.9152	0.913348	59.5865	58.5405	62.5862	7.09712	7.42262
Supplementary figure 5. Indel frequencies generated by ZFDs targeted to endogenous sites.
	untreated			Left-G1397-N + Right-G1397-C			Left-G1397-C + Right-G1397-N
	replicate 1	replicate 2	replicate 3	replicate 1	replicate 2	replicate 3	replicate 1	replicate 2	replicate 3
MFAP1 / 8bp	0.062	0.075	0.024	0.066	0.085	0.08	0.09	0.087	0.077	C/G to non-C/G frequency (%)
CCDC28B / 10bp	0.034	0.021	0.031	0.079	0.019	0.038	0.038	0.043	0.056
KDM4B / 10bp	0.038	0.072	0.037	0.103	0.057	0.027	0.038	0.049	0.076
NUMBL / 8bp	0.222	0.152	0.219	0.444	0.375	0.406	0.292	0.307	0.222
INPP5D-1 / 10bp	0.062	0.031	0.03	0.057	0.037	0.047	0.061	0.081	0.056
INPP5D-2 / 7bp	0.043	0.025	0.097	0.075	0.052	0.086	0.088	0.066	0.07
DVL3 / 9bp	0.03	0.018	0	0.03	0.024	0.045	0.022	0.028	0.024
CCR5-1 / 5bp	0	0	0	0	0.017	0	0.031	0	0.019
CCR5-2 / 8bp	0.043	0.106	0.045	0.091	0.032	0.058	0.097	0.075	0.088
TRAC-CC / 11bp	0	0	0	0	0	0.018	0	0.014	0.021
TRAC-NC / 12bp	0.011	0.027	0.012	0.212	0.241	0.237	0.023	0.016

## Sheet: 2c-f
Figure 2c-f. ZFD-induced base editing efficiencies at each base position within the spacer
	NUMBL
	untreated			Left-G1397-N + Right-G1397-C			Left-G1397-C + Right-G1397-N
	replicate 1	replicate 2	replicate 3	replicate 1	replicate 2	replicate 3	replicate 1	replicate 2	replicate 3
C4	0.094068	0.094068	0.094068	17.7951	16.5659	16.8658	25.7267	23.9919	22.6157	C/G to non-C/G frequency (%)
C6	0.099294	0.099294	0.099294	3.328	3.08119	3.1234	5.07417	4.67579	4
	INPP5D-2
	untreated			Left-G1397-N + Right-G1397-C			Left-G1397-C + Right-G1397-N
	replicate 1	replicate 2	replicate 3	replicate 1	replicate 2	replicate 3	replicate 1	replicate 2	replicate 3
C2	0.14111	0.14111	0.14111	12.3047	13.6001	12.6831	10.3482	9.01846	8.15768	C/G to non-C/G frequency (%)
C7	0.128567	0.128567	0.128567	1.86326	1.79344	1.90835	1.07061	0.879034	0.727155
	TRAC-CC
	untreated			Left-G1397-N + Right-G1397-C			Left-G1397-C + Right-G1397-N
	replicate 1	replicate 2	replicate 3	replicate 1	replicate 2	replicate 3	replicate 1	replicate 2	replicate 3
C2	0.06	0.12	0.15	6.75	6.43	4.48	2.52	2.48	2.24	C/G to non-C/G frequency (%)
C6	0.36	0.54	0.35	0.37	0.43	0.32	0	0.03	0
C9	0.02	0.05	0.06	25.75	24.62	22.14	29.44	28.53	25.92
C10	0	0.04	0	2.39	2.06	1.78	7.56	7.83	5.88
	TRAC-NC
	untreated		Left-G1397-N + Right-G1397-C		Left-G1397-C + Right-G1397-N
	replicate 1	replicate 2	replicate 1	replicate 2	replicate 1	replicate 2
C1	0.037943	0.040355	0.571312	0.616689	0.086829	0.115844	C/G to non-C/G frequency (%)
C2	0.139126	0.134517	0.068013	0.077086	0.13567	0.094782
C3	0.253682	0.254874	56.4375	55.4057	3.39176	3.57538
C7	0.077514	0.050975	5.00069	4.62578	0.895425	0.947817
C8	0.037943	0.026903	0.081616	0.128477	0.244207	0.147438
C10	0.091607	0.038231	29.5722	27.8666	2.19786	2.52751
C11	0.007047	0.076462	25.9471	24.6997	0.374451	0.458112

## Sheet: 2g
Figure 2g. (Left) ZFD-induced base editing frequencies in K562 cells following electroporation of ZFD-proteins or ZFD-encoding plasmids.
	replicate 1	replicate 2
1xNLS, Total 1ug plasmid	36.9368	36.2872	C/G to non-C/G frequency (%)
1xNLS, Max.V. protein	10.6722	10.381
1xNLS, 1/2Max.V. protein	5.81053	5.81473
4xNLS, Max.V. protein	26.3306	26.7583
4xNLS, 1/2Max.V. protein	16.8583	16.5243
untreated	0.679323	0.824661
Figure 2g. (Right) ZFD-induced base editing frequencies in K562 cells following direct delivery of ZFD-proteins or ZFD-encoding plasmids.
	replicate 1	replicate 2
1xNLS, 1ug plasmid / 30'C	0.695419	0.949787	C/G to non-C/G frequency (%)
1xNLS, 1ug plasmid / 37'C	0.712383	0.60868
1xNLS, 50uM protein / 30'C	4.53244	4.93368
1xNLS, 50uM protein / 37'C	4.71107	4.35634
4xNLS, 50uM protein / 30'C	6.74922	6.80057
4xNLS, 50uM protein / 37'C	5.08745	5.55712
untreated	0.655884	0.764032
4xNLS, 50uM protein / 30'C / 2x treatment	16.6369	17.5004
4xNLS, 50uM protein / 37'C / 2x treatment	16.8151	15.0907
untreated	0.66353	0.620134

## Sheet: S6d
Supplementary figure 6d. Untreated PCR amplicons (left) and PCR amplicons treated with the ZFD pair (right) analyzed by agarose gel electrophoresis.

## Sheet: 3a
Figure 3a. Base editing frequencies in mtDNA induced by mitoZFDs and a TALE-DdCBE in HEK 293T cells.
	Left-G1397-N + Right-G1397-C		Left-G1397-C + Right-G1397-N		untreated
	replicate 1	replicate 2	replicate 1	replicate 2	replicate 1	replicate 2
ND4L / 9bp	12.4931	12.9098	5.43348	5.61168	0.321628	0.223293	C/G to non-C/G frequency (%)
ND4 / 8bp	3.54732	3.53048	1.37889	1.4821	0.201338	0.175256
CYB / 9bp	7.902	9.36754	6.87395	7.03077	1.56707	1.36142
ND2 / 13bp	23.9642	25.4016	9.00553	10.216	0.968541	0.607007
ND5 / 7bp	4.13002	4.55999	1.77408	2.20441	0.615514	0.643189
ND5-2 / 8bp	9.07416	8.54318	16.8474	17.2887	5.46037	5.61443
COX1 / 12bp	2.37269	2.85954	1.97458	1.94647	0.45186	0.522361
COX2 / 12bp	14.2576	13.9401	18.5272	18.0338	1.09872	1.19844
ND1 / 8bp	29.3993	31.3935	18.5926	18.9377	0.495789	0.432325
ND1(TALE-DdCBE) / 16bp	24.6345	22.8236	34.6412	35.7806	0.495789	0.432325

## Sheet: 3b-g
Figure 3b-g. mitoZFD-induced base editing efficiencies at each base position within the spacer
	ND2
	untreated		Left-G1397-N + Right-G1397-C		Left-G1397-C + Right-G1397-N
	replicate 1	replicate 2	replicate 1	replicate 2	replicate 1	replicate 2
C5	0.2997	0.302543	21.6906	23.2284	1.18981	1.2405	C/G to non-C/G frequency (%)
C6	0.461077	0.424847	21.3187	22.9743	0.657895	0.606909
C8	0.107585	0.115867	11.633	12.2953	2.30263	2.21422
C9	0.184431	0.167364	10.8307	11.4625	2.32363	2.46098
C11	0.046108	0.04506	0.970024	1.05872	6.81691	7.05616
	ND4L
	untreated		Left-G1397-N + Right-G1397-C		Left-G1397-C + Right-G1397-N
	replicate 1	replicate 2	replicate 1	replicate 2	replicate 1	replicate 2
C2	0.052542	0.047051	0.066342	0.029824	0.041574	0.064275	C/G to non-C/G frequency (%)
C6	0.052542	0.041169	6.76692	6.81181	0.940602	0.835573
C8	0.052542	0.052932	10.3052	11.1482	4.65624	4.96085
C9	0.072245	0.035288	8.24856	8.83388	3.72083	3.89739
	COX2
	untreated		Left-G1397-N + Right-G1397-C		Left-G1397-C + Right-G1397-N
	replicate 1	replicate 2	replicate 1	replicate 2	replicate 1	replicate 2
C3	0.04	0.05	7.83	7.78	0.48	0.51	C/G to non-C/G frequency (%)
C4	0.11	0.1	3.37	3.32	0.15	0.11
C6	0.14	0.1	12.6	12.3	3.83	3.54
C9	0.19	0.17	9.24	9.38	17.8	17.3
	ND5-2
	untreated		Left-G1397-N + Right-G1397-C		Left-G1397-C + Right-G1397-N
	replicate 1	replicate 2	replicate 1	replicate 2	replicate 1	replicate 2	C/G to non-C/G frequency (%)
C2	1.57428	1.36931	2.90134	2.64706	2.48581	2.90704
C5	0.754148	0.802139	4.11728	3.72326	13.2669	13.9881
C6	0.697587	0.785934	0.977374	0.882353	7.27046	8.24583
	ND1
	untreated		Left-G1397-N + Right-G1397-C		Left-G1397-C + Right-G1397-N
	replicate 1	replicate 2	replicate 1	replicate 2	replicate 1	replicate 2
C3	0.05	0.05	0.16	0.18	0.07	0.07	C/G to non-C/G frequency (%)
C5	0.04	0.04	19.2	20.8	0.75	0.88
C8	0.09	0.17	19.2	20.3	17.9	18.2
	ND1(TALE-DdCBE)
	untreated		Left-G1397-N + Right-G1397-C		Left-G1397-C + Right-G1397-N
	replicate 1	replicate 2	replicate 1	replicate 2	replicate 1	replicate 2
C4	0.29	0.22	0.62	0.67	0.7	0.68	C/G to non-C/G frequency (%)
C8	0.12	0.17	12.3	11.4	6.99	7.3
C9	0.11	0.15	6.37	6.35	3.71	4.37
C11	0.08	0.09	23.9	22	34.2	35.2
C13	0.12	0.13	1.79	2.1	1.46	1.48

## Sheet: 4b,c
Figure 4b. Frequencies of cytosines edited by ZFDs, TALE-DdCBEs, and ZFD/DdCBE hybrid pairs. (ND1 target)
	Left-G1397-N + Right-G1397-C		Left-G1397-C + Right-G1397-N
	replicate 1	replicate 2	replicate 1	replicate 2
ZFD-L1 + ZFD-R1	21.5417	21.9693	15.2357	14.7397	C/G to non-C/G frequency (%)
ZFD-L2 + ZFD-R1	12.7796	13.7815	12.6225	12.2857
ZFD-L3 + ZFD-R1	7.74623	8.85879	8.74176	8.32022
ZFD-L2 + ZFD-R2	4.26936	4.7148	2.21479	2.2084
ZFD-L3 + ZFD-R2	2.61991	2.55787	1.90911	1.86182
TALE-L + ZFD-R1	19.9476	19.8807	41.109	39.8825
TALE-L + ZFD-R2	14.585	14.0152	6.52636	6.72736
ZFD-L1 + TALE-R	8.39473	8.66431	0.922767	1.13614
ZFD-L2 + TALE-R	22.2032	21.5813	17.3425	17.5622
ZFD-L3 + TALE-R	17.817	17.8939	19.1844	18.7609
TALE-L + TALE-R	24.6345	22.8236	34.6412	35.7806
untreated	0.636943	0.551876
Figure 4c. Heat maps of base editing activities at each base position. The red box indicates the spacer region for each construct.
	ZFD-L1-G1397-N + ZFD-R1-G1397-C		ZFD-L1-G1397-C + ZFD-R1-G1397-N		ZFD-L2-G1397-N + ZFD-R1-G1397-C		ZFD-L2-G1397-C + ZFD-R1-G1397-N		ZFD-L3-G1397-N + ZFD-R1-G1397-C		ZFD-L3-G1397-C + ZFD-R1-G1397-N		ZFD-L2-G1397-N + ZFD-R2-G1397-C		ZFD-L2-G1397-C + ZFD-R2-G1397-N		ZFD-L3-G1397-N + ZFD-R2-G1397-C		ZFD-L3-G1397-C + ZFD-R2-G1397-N		TALE-L-G1397-N + ZFD-R1-G1397-C		TALE-L-G1397-C + ZFD-R1-G1397-N		TALE-L-G1397-N + ZFD-R2-G1397-C		TALE-L-G1397-C + ZFD-R2-G1397-N		ZFD-L1-G1397-N + TALE-R-G1397-C		ZFD-L1-G1397-C + TALE-R-G1397-N		ZFD-L2-G1397-N + TALE-R-G1397-C		ZFD-L2-G1397-C + TALE-R-G1397-N		ZFD-L3-G1397-N + TALE-R-G1397-C		ZFD-L3-G1397-C + TALE-R-G1397-N		TALE-L-G1397-N + TALE-R-G1397-C		TALE-L-G1397-C + TALE-R-G1397-N		untreated
	replicate 1	replicate 2	replicate 1	replicate 2	replicate 1	replicate 2	replicate 1	replicate 2	replicate 1	replicate 2	replicate 1	replicate 2	replicate 1	replicate 2	replicate 1	replicate 2	replicate 1	replicate 2	replicate 1	replicate 2	replicate 1	replicate 2	replicate 1	replicate 2	replicate 1	replicate 2	replicate 1	replicate 2	replicate 1	replicate 2	replicate 1	replicate 2	replicate 1	replicate 2	replicate 1	replicate 2	replicate 1	replicate 2	replicate 1	replicate 2	replicate 1	replicate 2	replicate 1	replicate 2	replicate 1	replicate 2
C	0.26	0.23	0.24	0.24	0.26	0.26	0.28	0.24	0.18	0.18	0.21	0.2	0.36	0.22	0.26	0.38	0.25	0.21	0.25	0.25	0.25	0.24	0.25	0.27	0.3	0.22	0.28	0.22	0.35	0.18	0.27	0.25	0.29	0.23	0.27	0.26	0.23	0.27	0.24	0.25	0.25	0.22	0.28	0.2	0.21	0.28	C/G to non-C/G frequency (%)
C	0.16	0.15	0.14	0.2	0.21	0.13	0.13	0.15	0.12	0.11	0.18	0.18	0.14	0.21	0.13	0.17	0.2	0.14	0.22	0.19	0.27	0.15	0.15	0.23	0.2	0.17	0.16	0.25	0.17	0.21	0.13	0.22	0.26	0.17	0.16	0.26	0.23	0.19	0.15	0.29	0.12	0.2	0.18	0.2	0.23	0.14
T	0.24	0.25	0.22	0.33	0.2	0.29	0.24	0.24	0.29	0.24	0.23	0.24	0.24	0.31	0.33	0.32	0.31	0.28	0.34	0.23	0.27	0.22	0.17	0.23	0.34	0.34	0.29	0.29	0.23	0.26	0.29	0.33	0.31	0.26	0.23	0.32	0.32	0.41	0.29	0.36	0.24	0.19	0.28	0.32	0.24	0.25
A	0.07	0.09	0.07	0.12	0.08	0.12	0.07	0.1	0.05	0.1	0.09	0.1	0.1	0.08	0.11	0.1	0.09	0.09	0.12	0.17	0.08	0.06	0.1	0.08	0.1	0.09	0.09	0.08	0.11	0.07	0.05	0.09	0.07	0.08	0.12	0.11	0.08	0.13	0.11	0.09	0.03	0.1	0.1	0.11	0.08	0.08
G	0.27	0.27	0.36	0.31	0.3	0.28	0.28	0.29	0.3	0.39	0.33	0.27	0.27	0.34	0.32	0.45	0.32	0.3	0.38	0.39	0.36	0.4	0.3	0.38	0.38	0.36	0.39	0.43	0.34	0.38	0.33	0.32	0.45	0.38	0.33	0.39	0.4	0.33	0.32	0.39	0.43	0.32	0.24	0.32	0.29	0.38
C	0.31	0.34	0.36	0.31	0.46	0.37	0.42	0.34	0.28	0.34	0.4	0.35	0.42	0.4	0.37	0.35	0.38	0.34	0.4	0.41	0.38	0.31	0.47	0.42	0.27	0.36	0.35	0.38	0.36	0.36	0.37	0.33	0.39	0.54	0.46	0.48	0.37	0.41	0.34	0.47	0.37	0.28	0.31	0.39	0.34	0.42
C	0.44	0.33	0.43	0.35	0.37	0.32	0.3	0.38	0.36	0.32	0.37	0.35	0.3	0.36	0.38	0.37	0.41	0.36	0.39	0.35	0.32	0.35	0.31	0.33	0.45	0.32	0.46	0.25	0.3	0.43	0.35	0.38	0.45	0.4	0.39	0.44	0.28	0.34	0.42	0.39	0.25	0.32	0.26	0.41	0.33	0.34
G	0.22	0.24	0.25	0.29	0.23	0.22	0.19	0.2	0.21	0.21	0.23	0.22	0.27	0.25	0.29	0.35	0.25	0.3	0.24	0.19	0.27	0.21	0.22	0.31	0.24	0.24	0.26	0.4	0.23	0.21	0.36	0.23	0.26	0.31	0.32	0.28	0.28	0.24	0.28	0.26	0.21	0.24	0.24	0.24	0.25	0.19
T	0.32	0.35	0.41	0.39	0.39	0.38	0.42	0.33	0.43	0.44	0.31	0.32	0.37	0.47	0.47	0.48	0.32	0.36	0.37	0.39	0.42	0.4	0.31	0.39	0.46	0.29	0.4	0.38	0.34	0.29	0.39	0.45	0.61	0.34	0.45	0.41	0.41	0.42	0.4	0.45	0.36	0.39	0.41	0.39	0.39	0.48
T	0.3	0.32	0.17	0.24	0.28	0.28	0.33	0.31	0.29	0.25	0.19	0.28	0.32	0.3	0.3	0.27	0.26	0.3	0.26	0.3	0.25	0.19	0.28	0.23	0.27	0.28	0.31	0.22	0.26	0.29	0.29	0.2	0.31	0.33	0.26	0.27	0.38	0.26	0.24	0.31	0.3	0.25	0.2	0.28	0.26	0.24
T	0.35	0.33	0.32	0.36	0.4	0.45	0.46	0.39	0.38	0.29	0.44	0.4	0.39	0.36	0.43	0.38	0.33	0.42	0.35	0.31	0.39	0.31	0.37	0.35	0.35	0.37	0.41	0.4	0.38	0.33	0.32	0.33	0.36	0.43	0.41	0.47	0.48	0.48	0.38	0.44	0.34	0.31	0.38	0.41	0.4	0.44
A	0.14	0.1	0.12	0.07	0.14	0.08	0.08	0.09	0.08	0.15	0.11	0.07	0.05	0.07	0.13	0.15	0.09	0.13	0.17	0.12	0.07	0.09	0.1	0.09	0.13	0.16	0.17	0.13	0.09	0.1	0.06	0.09	0.09	0.2	0.1	0.15	0.11	0.12	0.16	0.09	0.1	0.11	0.11	0.08	0.08	0.09
C	0.13	0.21	0.2	0.17	0.18	0.15	0.2	0.16	0.22	0.19	0.21	0.18	0.19	0.24	0.24	0.2	0.26	0.24	0.19	0.17	0.22	0.2	0.17	0.19	0.27	0.21	0.17	0.2	0.21	0.15	0.18	0.2	0.25	0.23	0.2	0.35	0.21	0.28	0.24	0.2	0.21	0.19	0.21	0.15	0.21	0.13
T	0.19	0.13	0.2	0.29	0.3	0.25	0.36	0.21	0.2	0.23	0.21	0.21	0.21	0.2	0.24	0.24	0.3	0.28	0.26	0.2	0.28	0.27	0.25	0.32	0.26	0.32	0.29	0.22	0.26	0.25	0.22	0.28	0.31	0.28	0.3	0.4	0.22	0.23	0.34	0.36	0.21	0.23	0.23	0.2	0.19	0.22
C	0.17	0.14	0.21	0.22	0.31	0.26	0.22	0.2	0.33	0.34	0.49	0.39	0.2	0.31	0.23	0.21	0.36	0.23	0.21	0.13	0.32	0.33	0.91	1.05	0.26	0.28	0.2	0.31	0.24	0.26	0.19	0.24	1.08	0.78	0.31	0.25	2.25	2.22	0.78	0.82	0.62	0.67	0.7	0.68	0.29	0.22
A	0.02	0.04	0.03	0.04	0.04	0.03	0.03	0.02	0.01	0.04	0.04	0.01	0.03	0.04	0.04	0.01	0.03	0.03	0.05	0.05	0.02	0.02	0.03	0.01	0.07	0.03	0.03	0.04	0.03	0.05	0.03	0.05	0.03	0.04	0.03	0.07	0.04	0.05	0.03	0.01	0.04	0.05	0.03	0.03	0.06	0.06
A	0.07	0.04	0.1	0.08	0.07	0.03	0.03	0.06	0.09	0.06	0.05	0.07	0.04	0.06	0.06	0.04	0.06	0.03	0.05	0.05	0.05	0.04	0.05	0.07	0.04	0.05	0.06	0.06	0.05	0.09	0.1	0.05	0.02	0.06	0.08	0.07	0.05	0.03	0.04	0.08	0.02	0.02	0.03	0.04	0.08	0.09
T	0.06	0.08	0.1	0.09	0.1	0.07	0.1	0.11	0.1	0.07	0.1	0.08	0.1	0.15	0.1	0.08	0.05	0.08	0.11	0.07	0.11	0.06	0.06	0.09	0.07	0.11	0.07	0.17	0.09	0.07	0.1	0.05	0.07	0.11	0.12	0.12	0.12	0.1	0.13	0.12	0.05	0.09	0.08	0.09	0.09	0.11
C	0.17	0.15	0.16	0.15	1.41	1.55	0.44	0.46	5.38	6.08	3.08	2.9	0.27	0.25	0.17	0.15	1.84	1.71	0.37	0.41	16.4	16.3	17	16.3	11.3	11.2	0.79	0.81	0.09	0.19	0.15	0.14	0.27	0.42	0.33	0.28	6.71	6.93	3.23	3.14	12.3	11.4	6.99	7.3	0.12	0.17
C	0.12	0.1	0.09	0.13	0.46	0.48	0.12	0.14	3.19	3.79	0.52	0.45	0.13	0.13	0.15	0.11	0.34	0.27	0.1	0.09	14.4	14.1	4.92	4.44	4.29	4.32	0.09	0.17	0.07	0.15	0.08	0.16	0.23	0.13	0.12	0.16	2.99	2.85	1.56	1.36	6.37	6.35	3.71	4.37	0.11	0.15
T	0.06	0.04	0.06	0.04	0.04	0.08	0.06	0.08	0.08	0.05	0.08	0.09	0.08	0.06	0.09	0.04	0.09	0.06	0.08	0.12	0.08	0.06	0.05	0.1	0.07	0.04	0.07	0.02	0.07	0.07	0.06	0.06	0.11	0.11	0.12	0.05	0.11	0.06	0.04	0.04	0.05	0.05	0.11	0.09	0.08	0.09
C	0.22	0.17	0.17	0.14	11.4	12.2	3.57	3.45	3.54	4.09	2.55	2.52	3.08	3.41	0.57	0.59	0.4	0.36	0.58	0.49	17.3	17.4	25.2	24.4	6.53	6.67	4.76	4.81	0.24	0.45	0.27	0.35	21.7	21.1	16.9	17	16.8	17	18.6	18.2	23.9	22	34.2	35.2	0.08	0.09
T	0.12	0.05	0.09	0.09	0.09	0.12	0.12	0.08	0.11	0.14	0.12	0.09	0.06	0.11	0.13	0.08	0.1	0.07	0.09	0.14	0.09	0.06	0.08	0.06	0.13	0.13	0.08	0.1	0.07	0.13	0.07	0.09	0.12	0.12	0.05	0.11	0.11	0.1	0.07	0.15	0.11	0.1	0.09	0.12	0.11	0.12
G	14	13.9	0.8	0.62	1.97	2.29	1.27	1.29	2.36	2.86	3.07	2.88	0.81	0.85	0.66	0.72	0.3	0.36	0.62	0.63	5.75	5.87	14	13.8	1	0.92	0.91	0.88	7.78	7.74	0.26	0.3	0.26	0.24	0.2	0.19	0.63	0.57	0.63	0.6	1.79	2.1	1.46	1.48	0.12	0.13
A	0.04	0.04	0.03	0.06	0.05	0.03	0.02	0.03	0.04	0.05	0.03	0.05	0.05	0.03	0.03	0.03	0.05	0.03	0.04	0.01	0.03	0.04	0.04	0.02	0.04	0.01	0.05	0.06	0.01	0.03	0.04	0.04	0.03	0.02	0.04	0.03	0.05	0.04	0.03	0.04	0.05	0.02	0.03	0.02	0.01	0.02
T	0.08	0.07	0.09	0.07	0.1	0.07	0.14	0.04	0.11	0.09	0.09	0.06	0.03	0.11	0.1	0.09	0.06	0.11	0.1	0.06	0.04	0.09	0.08	0.08	0.07	0.05	0.06	0.11	0.08	0.07	0.09	0.09	0.07	0.07	0.06	0.08	0.08	0.06	0.1	0.13	0.07	0.07	0.09	0.07	0.08	0.12
C	13.5	14.1	14.4	14	1.29	1.57	11.3	11.1	0.83	0.88	4.95	4.67	0.7	0.73	0.84	0.77	0.47	0.43	0.45	0.41	2.03	2.08	11.7	11.8	1.16	1.17	0.28	0.41	0.33	0.4	0.2	0.23	0.25	0.24	0.22	0.28	0.17	0.18	0.18	0.21	0.24	0.18	0.14	0.18	0.16	0.18
A	0.11	0.08	0.08	0.07	0.06	0.11	0.06	0.11	0.08	0.06	0.09	0.06	0.08	0.1	0.07	0.09	0.07	0.05	0.08	0.12	0.06	0.09	0.09	0.11	0.08	0.1	0.09	0.12	0.07	0.07	0.07	0.07	0.11	0.13	0.08	0.08	0.05	0.09	0.11	0.07	0.11	0.13	0.12	0.12	0.08	0.13
G	0.08	0.12	0.08	0.08	0.13	0.07	0.1	0.07	0.11	0.09	0.13	0.12	0.13	0.17	0.12	0.08	0.11	0.08	0.1	0.05	0.06	0.12	0.06	0.1	0.15	0.1	0.09	0.14	0.11	0.08	0.08	0.11	0.13	0.13	0.12	0.12	0.07	0.14	0.13	0.07	0.11	0.1	0.07	0.09	0.08	0.13
G	0.13	0.12	0.1	0.12	0.09	0.13	0.1	0.08	0.11	0.09	0.11	0.09	0.11	0.11	0.13	0.06	0.13	0.11	0.09	0.12	0.08	0.11	0.06	0.09	0.07	0.08	0.1	0.1	0.08	0.05	0.13	0.09	0.13	0.06	0.12	0.08	0.14	0.05	0.16	0.09	0.13	0.14	0.12	0.1	0.12	0.12
G	0.07	0.09	0.09	0.06	0.07	0.08	0.05	0.08	0.04	0.07	0.13	0.12	0.08	0.05	0.07	0.12	0.1	0.07	0.12	0.08	0.08	0.09	0.08	0.07	0.12	0.09	0.06	0.11	0.09	0.12	0.07	0.07	0.04	0.06	0.09	0.11	0.14	0.05	0.12	0.11	0.08	0.09	0.06	0.05	0.11	0.07
T	0.19	0.14	0.16	0.17	0.18	0.13	0.15	0.14	0.13	0.19	0.17	0.18	0.14	0.14	0.16	0.2	0.16	0.16	0.16	0.09	0.11	0.19	0.18	0.16	0.14	0.13	0.14	0.16	0.2	0.26	0.16	0.13	0.21	0.11	0.21	0.12	0.2	0.16	0.21	0.15	0.13	0.12	0.17	0.15	0.15	0.22
G	0.23	0.25	0.04	0.08	0.09	0.09	0.08	0.1	0.07	0.07	0.09	0.05	0.11	0.1	0.09	0.11	0.11	0.08	0.08	0.09	0.06	0.12	0.06	0.07	0.13	0.11	0.05	0.11	0.05	0.05	0.05	0.08	0.07	0.06	0.09	0.06	0.1	0.04	0.09	0.08	0.02	0.04	0.06	0.08	0.03	0.05
A	0.06	0.11	0.08	0.06	0.04	0.03	0.04	0.05	0.06	0.07	0.03	0.07	0.04	0.1	0.06	0.06	0.1	0.07	0.07	0.05	0.09	0.03	0.08	0.04	0.06	0.06	0.06	0.02	0.07	0.06	0.08	0.09	0.02	0.06	0.03	0.06	0.04	0.04	0.07	0.15	0.06	0.06	0.09	0.06	0.05	0.12
G	0.11	0.07	0.07	0.12	0.12	0.11	0.06	0.06	0.09	0.06	0.07	0.13	0.1	0.13	0.13	0.1	0.1	0.07	0.12	0.09	0.13	0.08	0.04	0.08	0.15	0.1	0.05	0.08	0.13	0.09	0.05	0.11	0.12	0.09	0.09	0.13	0.17	0.12	0.1	0.12	0.06	0.09	0.08	0.12	0.09	0.1
C	0.07	0.07	0.07	0.07	0.12	0.11	0.09	0.11	0.15	0.07	0.11	0.08	0.08	0.08	0.06	0.08	0.11	0.08	0.09	0.08	0.09	0.12	0.08	0.06	0.1	0.1	0.06	0.07	0.14	0.07	0.07	0.12	0.13	0.09	0.09	0.13	0.16	0.08	0.03	0.07	0.14	0.12	0.11	0.08	0.11	0.09
A	0.04	0.03	0.02	0.05	0.07	0.05	0.05	0.07	0.04	0.04	0.04	0.05	0.05	0.09	0.04	0.03	0.03	0.07	0.03	0.06	0.05	0.04	0.04	0.02	0.04	0.07	0.05	0.02	0.05	0.03	0.03	0.03	0.02	0.05	0.06	0.03	0.08	0.07	0.05	0.07	0.04	0.05	0.09	0.05	0.11	0.05
T	0.09	0.08	0.14	0.13	0.08	0.11	0.08	0.07	0.06	0.11	0.09	0.13	0.08	0.1	0.09	0.06	0.13	0.15	0.11	0.07	0.12	0.1	0.12	0.04	0.08	0.12	0.08	0.14	0.09	0.07	0.08	0.1	0.11	0.11	0.09	0.11	0.06	0.07	0.11	0.08	0.06	0.08	0.05	0.09	0.06	0.1
C	0.13	0.13	0.09	0.06	0.1	0.07	0.16	0.16	0.11	0.18	0.11	0.16	0.16	0.2	0.11	0.08	0.14	0.17	0.15	0.16	0.16	0.16	0.07	0.13	0.23	0.29	0.09	0.16	0.04	0.06	0.04	0.07	0.04	0.04	0.04	0.03	0.06	0.02	0.05	0.05	0.03	0.05	0.05	0.06	0.08	0.06
A	0.04	0.02	0.04	0.06	0.08	0.05	0.05	0.09	0.05	0.06	0.03	0.03	0.03	0.06	0.06	0.04	0.03	0.05	0.05	0.05	0.03	0.09	0.04	0.04	0.03	0.04	0.08	0.04	0.04	0.05	0.05	0.03	0.07	0.09	0.03	0.06	0.05	0.03	0.07	0.01	0.05	0.02	0.02	0.03	0.06	0.05

## Sheet: S11b,c
Supplementary figure 11b. Frequencies of cytosines edited by ZFDs, TALE-DdCBEs, and ZFD/DdCBE hybrid pairs. (COX2 target)
	Left-G1397-N + Right-G1397-C			Left-G1397-C + Right-G1397-N
	replicate 1	replicate 2	replicate 3	replicate 1	replicate 2	replicate 3
ZFD-L2 + ZFD-R1	20.1897	20.5719	17.6053	29.2884	32.0153	30.8969	C/G to non-C/G frequency (%)
TALE-L + ZFD-R1	37.1062	43.325	44.9453	24.5879	25.5295	21.2244
ZFD-L1 + TALE-R	27.1272	27.7379	25.9075	29.7018	29.7457	26.6291
ZFD-L2 + TALE-R	23.0437	29.5718	28.7411	26.1228	25.123	23.0108
TALE-L + TALE-R	18.9071	25.0586	27.5962	25.8047	29.0959	25.6877
untreated	2.15392	2.43645	2.31404
Supplementary figure 11c. Heat maps of base editing activities at each base position. The red box indicates the spacer region for each construct.
	ZFD-L2-G1397-N + ZFD-R1-G1397-C			ZFD-L2-G1397-C + ZFD-R1-G1397-N			TALE-L-G1397-N + ZFD-R1-G1397-C			TALE-L-G1397-C + ZFD-R1-G1397-N			ZFD-L1-G1397-N + TALE-R-G1397-C			ZFD-L1-G1397-C + TALE-R-G1397-N			ZFD-L2-G1397-N + TALE-R-G1397-C			ZFD-L2-G1397-C + TALE-R-G1397-N			TALE-L-G1397-N + TALE-R-G1397-C			TALE-L-G1397-C + TALE-R-G1397-N			untreated
	replicate 1	replicate 2	replicate 3	replicate 1	replicate 2	replicate 3	replicate 1	replicate 2	replicate 3	replicate 1	replicate 2	replicate 3	replicate 1	replicate 2	replicate 3	replicate 1	replicate 2	replicate 3	replicate 1	replicate 2	replicate 3	replicate 1	replicate 2	replicate 3	replicate 1	replicate 2	replicate 3	replicate 1	replicate 2	replicate 3	replicate 1	replicate 2	replicate 3
G	0.185605	0.238353	0.193507	0.299625	0.202451	0.203475	0.29304	0.178863	0.164861	0.176312	0.231257	0.160661	0.168492	0.21106	0.320513	0.304321	0.108578	0.203642	0.378174	0.206018	0.266489	0.235756	0.246029	0.217542	0.167209	0.181099	0.153883	0.169337	0.146108	0.159727	0.285388	0.227439	0.162734
C	0.226851	0.267244	0.272343	0.149813	0.311884	0.297386	0.29304	0.347506	0.259067	0.248911	0.295794	0.275419	0.336984	0.200507	0.320513	0.243457	0.263689	0.281505	0.378174	0.282675	0.2998	0.288147	0.297825	0.346089	0.117498	0.089274	0.091738	0.136481	0.135285	0.086869	0.285388	0.341158	0.244101
C	0.041246	0.158902	0.136171	0.224719	0.158678	0.140867	0.07326	0.122649	0.082431	0.186683	0.129074	0.114758	0	0.137189	0.035613	0.060864	0.093067	0.101821	0.054025	0.119778	0.077726	0.144073	0.103591	0.128547	0.072307	0.081622	0.091738	0.121316	0.081171	0.061649	0.057078	0.154334	0.040683
A	0.103114	0.108342	0.100337	0.074906	0.114905	0.062608	0.10989	0.122649	0.047103	0.134827	0.096805	0.14689	0.168492	0.10553	0.035613	0	0.077555	0.119789	0.10805	0.119778	0.055519	0.144073	0.107907	0.113715	0.05649	0.061217	0.053267	0.035384	0.051408	0.056044	0.057078	0.121842	0.223759
T	0.103114	0.115565	0.143338	0.074906	0.093018	0.093911	0.07326	0.097097	0.082431	0.08297	0.069915	0.100987	0.252738	0.084424	0.14245	0.121729	0.046533	0.119789	0.270124	0.100613	0.144348	0.196464	0.155387	0.148324	0.192064	0.158143	0.147964	0.17692	0.178576	0.193353	0.171233	0.162456	0.101709
C	0.474325	0.599494	0.48735	0.299625	0.240753	0.32869	0.40293	0.163532	0.164861	0.217797	0.177477	0.229516	1.0952	0.812579	0.961538	0.42605	0.620444	0.676809	0.486224	0.752204	0.721741	0.288147	0.353936	0.504301	0.131056	0.066318	0.076941	0.113734	0.07576	0.078462	0.114155	0.129965	0.101709
A	0.185605	0.137234	0.179173	0.299625	0.142263	0.172171	0.18315	0.158422	0.211964	0.186683	0.225879	0.215745	0	0.189954	0.213675	0.243457	0.155111	0.143747	0.270124	0.148524	0.166556	0.117878	0.194233	0.182933	0.049711	0.079072	0.059186	0.073295	0.078465	0.053242	0.228311	0.219316	0.203417
T	0.123737	0.151679	0.114671	0.149813	0.09849	0.140867	0.10989	0.107318	0.105982	0.114084	0.118318	0.091806	0.084246	0.042212	0.178063	0.060864	0.062044	0.149736	0	0.138942	0.099933	0.078585	0.103591	0.049441	0.092643	0.066318	0.085819	0.073295	0.089288	0.106484	0.171233	0.113719	0.040683
C	2.30976	2.65078	2.28625	1.87266	1.99168	1.92518	0.07326	0.12776	0.153085	0.165941	0.118318	0.096397	2.69587	2.50106	2.20798	1.46074	1.69071	1.80283	1.5127	2.55366	2.26516	1.13949	1.10066	1.2657	0.092643	0.081622	0.056226	0.075823	0.070348	0.053242	0.114155	0.154334	0.061025
C	0.185605	0.187793	0.193507	0.074906	0.240753	0.32869	0.18315	0.235078	0.22374	0.228168	0.236635	0.192793	0.168492	0.189954	0.213675	0.182593	0.201644	0.215621	0.162075	0.182062	0.199867	0.144073	0.202866	0.247207	0.072307	0.081622	0.103575	0.07835	0.097405	0.081264	0.285388	0.194948	0.162734
T	0.082491	0.057783	0.050168	0.149813	0.087547	0.109563	0.10989	0.035773	0.070655	0.041485	0.059159	0.087216	0	0.042212	0.035613	0	0.031022	0.011979	0.162075	0.067076	0.055519	0.078585	0.090642	0.044497	0.167209	0.124984	0.174598	0.189557	0.202928	0.145715	0.114155	0.081228	0.162734
A	0.061868	0.065005	0.021501	0	0.010943	0.046956	0.07326	0.061325	0.070655	0.072599	0.043025	0.050493	0	0.031659	0	0.060864	0.015511	0.053905	0	0.04312	0.044415	0.026195	0.047479	0.039553	0.076826	0.058666	0.062145	0.045494	0.051408	0.042033	0.057078	0.024368	0.040683
G	0.14436	0.137234	0.114671	0.149813	0.180565	0.125215	0.07326	0.173753	0.070655	0.176312	0.107562	0.114758	0.252738	0.147742	0.14245	0	0.170622	0.1138	0.10805	0.148524	0.122141	0.117878	0.138122	0.173045	0.063268	0.048463	0.079901	0.058131	0.059525	0.081264	0.228311	0.138088	0.081367
T	0.103114	0.079451	0.129005	0.299625	0.147735	0.093911	0.14652	0.076656	0.082431	0.176312	0.11294	0.105577	0.252738	0.073871	0.178063	0.182593	0.062044	0.101821	0.162075	0.12936	0.111037	0.170269	0.125173	0.123603	0.049711	0.051014	0.088778	0.096042	0.062231	0.058847	0.171233	0.146211	0.081367
C	9.52774	9.69303	8.02695	0.973783	1.15452	0.954766	0.10989	0.107318	0.129534	0.134827	0.129074	0.123938	20.0506	20.0823	18.4117	22.0937	23.2511	20.4121	13.7763	17.4301	16.5001	15.0229	14.5761	14.1996	0.115239	0.137738	0.118371	0.070768	0.162342	0.081264	0.228311	0.081228	0.040683
C	2.76346	2.9758	2.29341	0.149813	0.158678	0.109563	0.10989	0.183974	0.141309	0.134827	0.193611	0.165251	1.68492	1.34023	0.961538	1.82593	1.396	1.39554	1.99892	2.5872	2.65379	0.628684	0.772617	1.0531	0.074566	0.107129	0.071023	0.229995	0.113639	0.089671	0	0.146211	0.162734
T	0.103114	0.079451	0.107504	0	0.136791	0.156519	0.18315	0.122649	0.082431	0.176312	0.102184	0.169842	0.084246	0.179401	0.178063	0.060864	0.155111	0.119789	0	0.095822	0.177659	0.091683	0.172652	0.148324	0.083604	0.081622	0.071023	0.118789	0.070348	0.086869	0.114155	0.170579	0.101709
C	17.0138	17.1831	14.3052	4.11985	4.80959	4.41384	3.95604	4.55335	4.53368	10.2676	10.5733	8.88226	4.29655	4.03124	4.02422	1.52161	1.5356	1.47341	17.0178	23.8741	22.6405	2.7243	2.99551	2.65005	2.36804	2.59661	2.02415	3.89223	4.31559	4.71333	0.171233	0.089351	0.081367
A	0.185605	0.202239	0.222174	0.149813	0.153206	0.125215	0.07326	0.199305	0.082431	0.114084	0.172099	0.183613	0.168492	0.168848	0	0.060864	0.1396	0.161715	0.10805	0.186853	0.133245	0.183366	0.15107	0.123603	0.072307	0.086724	0.088778	0.083405	0.119051	0.078462	0.171233	0.219316	0.264443
T	0.309342	0.411701	0.379847	0.749064	0.366601	0.500861	0.47619	0.475266	0.435704	0.269654	0.3926	0.413128	0.42123	0.358801	0.391738	0.304321	0.387777	0.377336	0.324149	0.421617	0.521874	0.550098	0.414365	0.464748	0.05423	0.051014	0.047348	0.045494	0.032468	0.039231	0.342466	0.487369	0.284784
C	10.7032	11.1376	8.95865	27.8652	30.1926	29.0186	33.5897	39.4368	40.8855	20.8463	21.7543	17.737	7.91912	6.69059	5.27065	6.87766	7.22817	7.36104	5.61859	7.44538	7.28403	16.5553	15.8581	14.605	8.31752	10.5395	11.627	4.40277	4.13972	5.51757	0.114155	0.194948	0.183076
G	0.185605	0.137234	0.193507	0	0.136791	0.203475	0	0.173753	0.117758	0.705248	0.704528	0.592151	0.168492	0.116083	0.213675	0.243457	0.124089	0.179684	0.10805	0.110195	0.177659	0.301244	0.375518	0.326313	0.189805	0.22191	0.147964	0.106152	0.140696	0.131704	0.114155	0.129965	0.244101
C	0.14436	0.166125	0.172006	0.149813	0.235281	0.281734	0.21978	0.301513	0.259067	0.176312	0.145208	0.215745	0.252738	0.200507	0.071225	0.182593	0.201644	0.233589	0.162075	0.158107	0.255385	0.196464	0.202866	0.158212	0.079085	0.07397	0.062145	0.101097	0.083877	0.064451	0.342466	0.138088	0.12205
C	0.391833	0.346696	0.358346	0.449438	0.946597	0.98607	10.8425	12.2905	11.4578	4.71894	4.86716	4.22309	6.48694	6.374	5.59117	12.2337	12.8897	12.0328	2.26904	2.66865	2.44282	5.4093	5.0846	4.93424	15.4488	20.7014	22.7983	21.6322	25.5743	22.3169	0.456621	0.37365	0.244101
C	0.288719	0.144456	0.207841	0.224719	0.22981	0.266082	2.9304	2.99469	2.63778	4.76042	4.64128	4.03489	4.71778	3.84128	2.67094	6.02556	6.68528	6.29492	1.02647	1.45171	1.02154	1.79437	1.774	1.8491	14.9765	19.0868	22.1384	19.3828	22.3572	19.6295	0.057078	0.154334	0.183076
T	0.082491	0.115565	0.014334	0.074906	0.06566	0.109563	0.03663	0.097097	0.047103	0.051856	0.048403	0.041313	0	0	0.071225	0	0.077555	0.047916	0.054025	0.081449	0.144348	0.065488	0.064744	0.08405	0.063268	0.058666	0.053267	0.063186	0.048703	0.061649	0	0.089351	0.061025
C	0.391833	0.303359	0.415681	0.599251	0.651127	0.719987	5.6044	6.14268	6.25294	0.736362	0.828224	0.803305	6.82393	6.98607	6.41026	8.46013	9.72545	8.78055	7.99568	10.0038	9.54919	7.32155	7.23412	7.25798	14.6398	18.8088	20.6232	20.1739	22.2003	21.4202	0.285388	0.365527	0.508544
C	0.433079	0.462261	0.315344	0.449438	0.519807	0.516513	1.24542	1.45646	1.38954	0.591164	0.629235	0.615102	1.34794	1.46686	1.38889	1.27815	2.24911	1.97053	3.99784	5.41395	5.46303	2.08251	2.20563	2.45229	4.28642	4.9509	5.57824	6.06581	6.86436	6.49835	0.684932	0.560474	0.508544
C	0.123737	0.093897	0.121838	0.149813	0.142263	0.07826	0	0.081766	0.105982	0.124456	0.123696	0.105577	0.084246	0.147742	0.035613	0.060864	0.1396	0.149736	0.10805	0.08624	0.111037	0.104781	0.103591	0.108771	0.074566	0.076521	0.275213	0.083405	0.116345	0.089671	0.171233	0.073105	0.203417
A	0.206228	0.202239	0.143338	0.299625	0.142263	0.203475	0.10989	0.173753	0.188413	0.186683	0.204367	0.206564	0.084246	0.263824	0.249288	0.365186	0.186133	0.215621	0.10805	0.17248	0.222074	0.222659	0.164019	0.22743	0.112979	0.150491	0.130208	0.108679	0.116345	0.140111	0	0.211193	0.12205
T	0.123737	0.057783	0.086003	0.074906	0.093018	0.07826	0.07326	0.081766	0.035327	0.114084	0.069915	0.100987	0.168492	0.084424	0.249288	0.121729	0.046533	0.083852	0.270124	0.100613	0.111037	0.039293	0.103591	0.098883	0.05197	0.058666	0.047348	0.045494	0.03788	0.056044	0.057078	0.121842	0.040683
C	0.247474	0.317804	0.229341	0.449438	0.607354	0.532165	0.512821	0.516149	0.435704	0.974901	1.18856	1.07872	0.42123	0.137189	0.42735	0.365186	0.155111	0.257547	0.378174	0.234764	0.155452	0.130976	0.189917	0.22743	0.081345	0.063767	0.103575	0.093515	0.108228	0.070055	0.285388	0.178702	0.101709
C	0.247474	0.245576	0.250842	0.149813	0.251696	0.297386	0.25641	0.250409	0.365049	0.269654	0.295794	0.358045	0.084246	0.348248	0.249288	0.182593	0.2792	0.239578	0.216099	0.229973	0.21097	0.288147	0.254662	0.197765	0.126537	0.084173	0.112453	0.131426	0.129874	0.112089	0.285388	0.243685	0.162734
C	0.103114	0.158902	0.121838	0.074906	0.218866	0.219127	0.14652	0.153312	0.164861	0.176312	0.172099	0.110168	0.252738	0.168848	0.071225	0.121729	0.155111	0.125779	0.162075	0.153315	0.122141	0.144073	0.129489	0.182933	0.074566	0.096926	0.094697	0.111207	0.097405	0.07566	0.399543	0.146211	0.12205
T	0.206228	0.180571	0.150505	0.224719	0.136791	0.125215	0.07326	0.199305	0.22374	0.155569	0.118318	0.137709	0	0.147742	0.14245	0.060864	0.170622	0.179684	0.270124	0.148524	0.188763	0.183366	0.146754	0.153268	0.065528	0.076521	0.085819	0.083405	0.070348	0.058847	0.114155	0.113719	0.12205
A	0.226851	0.267244	0.229341	0.449438	0.251696	0.156519	0.21978	0.250409	0.141309	0.186683	0.209745	0.238696	0.673968	0.263824	0.178063	0.182593	0.310222	0.233589	0.162075	0.25872	0.199867	0.248854	0.26761	0.351033	0.284707	0.244867	0.216027	0.202194	0.248924	0.207364	0.114155	0.211193	0.284784
C	0.041246	0.065005	0.107504	0.149813	0.093018	0.140867	0.10989	0.13287	0.094206	0.093342	0.064537	0.091806	0	0.168848	0.035613	0	0.077555	0.071874	0.270124	0.095822	0.066622	0.117878	0.133805	0.054385	0.124277	0.099477	0.076941	0.103624	0.083877	0.1261	0.114155	0.081228	0.12205
G	0.206228	0.158902	0.121838	0.149813	0.191508	0.156519	0.21978	0.204415	0.247292	0.155569	0.13983	0.165251	0.168492	0.126636	0.178063	0.121729	0.217155	0.191663	0.054025	0.225182	0.177659	0.222659	0.215815	0.202709	0.262111	0.252519	0.275213	0.240105	0.57902	0.358684	0.228311	0.235562	0.244101

[truncated: 9 more sheets: S12-Left, S12-Right, S13, S14-Left, S14-Right, S15, 5b, 5c-e, S17]
